# Supplementary material for: Generation of Isogenic hiPSCs with Targeted Edits at Multiple Intronic SNPs to Study the Effects of the Type 2 Diabetes Associated KCNQ1 Locus in American Indians
Source: Cells. 2022 Apr 25;11(9):1446. doi: 10.3390/cells11091446 (PMC9102014; doi:10.3390/cells11091446)
Supplement: Supplementary file 1 [file cells-11-01446-s001.zip]

Archive with 2 entries (2 files):
- Supplementary Figures S1-S7.pdf
- Supplementary Tables.xlsx
