# Supplementary material for: Generation of Isogenic hiPSCs with Targeted Edits at Multiple Intronic SNPs to Study the Effects of the Type 2 Diabetes Associated KCNQ1 Locus in American Indians
Source: Cells. 2022 Apr 25;11(9):1446. doi: 10.3390/cells11091446 (PMC9102014; doi:10.3390/cells11091446)
Supplement: Supplementary file 1 [file cells-11-01446-s001.zip › Supplementary Tables.xlsx]

## Sheet: Table S1
Table S1. Related to Methods 2.5 - Gene specific primers used for real-time PCR
Gene Name		Primer sequence 5'-3'
C11ORF21	Forward	CATCTCAAAGTGGCGTCGAAC
C11ORF21	Reverse	GCAGAGCTGGGTGATCCACA
CARS1	Forward	GCACAGCTCTTGGAGGATGTTCA
CARS1	Reverse	GTGCTGAATCCGTTCGAGCAT
CD81-AS1	Forward	AGCCCTTACCCAGAAGACGA
CD81-AS1	Reverse	CTCTCTCCGCTGATTCATGTTT
H19	Forward	CGTGACAAGCAGGACATGACA
H19	Reverse	AGTAAAGAAACAGACCCGCTTC
IGF2-AS	Forward	GACGCTGCTGAAGCTCT
IGF2-AS	Reverse	GCGCTCTGAGGACCCTT
OSBPL5	Forward	CGCTTTTCTGGACCCCGAG
OSBPL5	Reverse	TGTGCCTCCTCCAGTGCAA
SNORA54	Forward	ACTGTTCGTAACCCGTTAGCC
SNORA54	Reverse	CTATTGCACCGGAATGGAACCC
IGF2	Forward	GGAGACGTACTGTGCTACCC
IGF2	Reverse	CTGAACGCCTCGAGCTCCT
TH	Forward	CACCTGGAGGCCTTTGCTT
TH	Reverse	TGCACTGGAACACGCGGAA
ASCL2	Forward	CTCCCGCGCTTCTTCGT
ASCL2	Reverse	CGCTCCGCAGGACTCAG
TSPAN32	Forward	CTGGACACCTACGACCTGGTA
TSPAN32	Reverse	CACAGCACAGAAACACGTCCT
CD81	Forward	AACGTTTCCGGTATTACTCTGC
CD81	Reverse	CTCCACTCATACACGCCACCT
TSSC4	Forward	CCCACTGACTGCGTGTCC
TSSC4	Reverse	GTCTGGCTTCGACCCCTC
TRPM5	Forward	AGAAGCACATCTCGGAGCAG
TRPM5	Reverse	ATCACCATTGACCAGCAAGCAG
KCNQ1	Forward	ATCCGCTTCCTGCAGATCCTGA
KCNQ1OT1	Forward	GGGTACCACTGTTTCTGACGA
KCNQ1OT1	Reverse	TGGCACTCTGCTTAATACCCT
KCNQ1	Reverse	ACTCGTTCACCGCGTCCTTC
SLC22A18	Forward	ATTCAGTGCCCGGCCATC
SLC22A18	Reverse	TGGCCTTCAGGTCGAACACA
PHLDA2	Forward	CGCCTGAGCCTGTTCCC
PHLDA2	Reverse	CGCTCCACGCAGTCCAC
NAP1L4	Forward	CAGAACCAGATAAGGCTGATCCC
NAP1L4	Reverse	CAGTGCCTCGACCCTTATGCTT
CDKN1C	Forward	GCGGCGATCAAGAAGCTGT
CDKN1C	Reverse	GCTTGGCGAAGAAATCGGAGA
ABCC8	Forward	CTGCTGTCCAAAGGCACCTA
ABCC8	Reverse	CTGAATGTCCTTCCGCACCT
CHGA	Forward	AAC ACAGCGGTTTTGAAGATGA ACT
CHGA	Reverse	CTCCATAACATCCTTGGATGATGGCTCT
FOXA2	Forward	TCCGACTGGAGCAGCTACTATG
FOXA2	Reverse	CCACGTACGACGACATGTTC
G6PC2	Forward	ACCTTACTGGTGGGTCCAAG
G6PC2	Reverse	CTCAGGGCAGCGGTTACCAT
GCG	Forward	ACGTTCCCTTCAAGACACAG
GCG	Reverse	AGGATCACTGAGTGGGTCTG
HNF4A	Forward	TACCTCAAAGCCATCATCTTCT
HNF4A	Reverse	GTTGATGTAGTCCTCCAAGCTC
INS	Forward	ACACCTGGTGGAAGCTCTCT
INS	Reverse	GGGTCTTGGGTGTGTAGAAG
ISL1	Forward	AGATTATATCAGGTTGTACGGGATCA
ISL1	Reverse	ACACAGCGGAAACACTCGAT
KCNJ11	Forward	CCTGTGTCACCAGCATCCACT
KCNJ11	Reverse	CGTTGATCATGAGCCCCACGA
MAFB	Forward	ACCAGCTCGTGTCCATGTCC
MAFB	Reverse	TCATTCTCCAGGTGGTGCTT
NEUROD1	Forward	CCCTGTACACCCCTACTCCT
NEUROD1	Reverse	GAGGCTTAACGTGGAAGACA
NEUROG3	Forward	TCCCTCTACTCCCCAGTCTC
NEUROG3	Reverse	AGAAAATCTGAGAAAGCCAGAC
NKX2.2	Forward	GGCCTTCAGTACTCCCTGCA
NKX2.2	Reverse	GGGACTTGGAGCTTGAGTCCT
NKX6.1	Forward	CACACGAGACCCACTTTTTC
NKX6.1	Reverse	CCGCCAAGTATTTTGTTTGT
PCSK1	Forward	ATATTCCCGAAG AGGAGACCTTCA
PCSK1	Reverse	GCCATTAGGAGATGTATCCCGTTCT
PCSK2	Forward	CCAAC TATAATGCCGAAGCAAGT
PCSK2	Reverse	CCGTGGCTGTTAAACCAGT CA
PDX1	Forward	CTTTCCCATGGATGAAGTCTAC
PDX1	Reverse	ATAGGAACTCCTTCTCCAGCTC
SOMATOSTATIN	Forward	CAGCTCAAGCCTCATTTCAT
SOMATOSTATIN	Reverse	CTGTCTGAACCCAACCAGAC
TBP	Forward	TATAATCCCAAGCGGTTTGC
TBP	Reverse	GCACACCATTTTCCCAGAAC

## Sheet: Table S2
Table S2. Related to Methods 2.6 - Copy number assay design used for detecting large deletions
Assay ID	Forward Primer Sequence	Reverse Primer Sequence	Reporter 1 Sequence	Position build 38
Targeted region – probe 1	AGAGAGAGGACACCGTCTTGAG	CAGCCTGCTGTGTTCTGTCT	CAGGGACAGCCAAGAGC	chr11:2837163-2837247
Targeted region - probe 2	CTGGGTGGAGACAGAACACA	TCCCTGGGCACCACTGA	ACCTCCGTCCCTCAACATT	chr11:2837220-2837307
Targeted region – probe 3	AATGTTGAGGGACGGAGGTG	CACTCCCTGGGCCTGAAG	CAGCTCCCTGGGCACCAC	chr11:2837259-2837365
Upstream region – probe 1	GACAGGTGGGAATCGAAGTCATAG	CCTTGGGAGCAGCTCTGT	TTTCCCCGTGGCCTTTGC	chr11:2835974-2836044
Upstream region – probe 2	CCAAGAGATAGTCGGTAGGGTTGA	CCCTGGGCGCTAGATCTTC	CTGTTCCCAGAGGCAGCCCT	chr11:2829752-2829826

## Sheet: Table S3
Table S3. Related to Methods 2.10 - Predicted off-target regions for guide RNAs used to generate the isogenic edited cell lines
Guide RNA	Target Sequence [PAM]	Predicted off-target sites
		Gene	Position	Alignment
sg2	GGGACAGCCAAGAGCGCCCA [GGG]	C1orf21	Intronic	-|||||||[--||||||||||]PAM
		CGREF1	Exonic	|---||||[||-|||||||||]PAM
		RP11-138E9.2	Intergenic	||||-||-[||-|||||||||]PAM
		ZMYND8	Intronic	||--||||[|--|||||||||]PAM
		NA	Intergenic	|--|||||[||||||-|||||]PAM
		RP11-347C12.3	Exonic	|||||-|-[-|-|||||||||]PAM
		RP11-345J4.3	Exonic	|||||-|-[-|-|||||||||]PAM
		ZNF18	Exonic	|||-||||[|||||||-||||]PAM
		MIR759	Intergenic	||||-|-|[||||||-|||||]PAM
		KLK5	Exonic	||||||-|[|||||||-||||]PAM
sg3	GGCCCGGGCGTGTCTGGGAA[CGG]	OPCML	Intronic	||||-|-|[-|||||||||||]PAM
		JAKMIP3	Intergenic	|||-|-||[|-||||||||||]PAM
		RP3-354J5.3	Intergenic	--||-|||[|-||||||||||]PAM
		PAPPA	Intergenic	--||-|||[|-||||||||||]PAM
		C6orf132	Intronic	-||-|-||[-|||||||||||]PAM
		RP5-1029K10.4	Intronic	||---|||[-|||||||||||]PAM
		SH3BP5	Intergenic	||--|-||[-|||||||||||]PAM
		RNA5SP232	Intronic	||||-||-[-|||||||||||]PAM
		RP11-367F23.1	Intronic	-|-||||-[-|||||||||||]PAM
		ZC3H12A	Intergenic	||-|-||-[-|||||||||||]PAM
sg5	CCCAGGGAGCTGGGGATGAG[GGG]	BCR	Intronic	--|-||||[||||||||||||]PAM
		HSD3BP5	Intergenic	--||-|||[||||||||||||]PAM
		RP11-459E5.1	Intronic	----||||[||||||||||||]PAM
		RP11-309M7.1	Intergenic	-|-|||-|[||||||||||||]PAM
		FAM65B	Intronic	---|-|||[||||||||||||]PAM
		RP11-441M10.1	Intronic	--|--|||[||||||||||||]PAM
		GNAO1	Intronic	---||||-[||||||||||||]PAM
		RP11-53B5.1	Intergenic	|||-||--[||||||||||||]PAM
		SLF2	Exonic	-||--||-[||||||||||||]PAM
		NCOR2	Intronic	-|--||||[-|||||||||||]PAM

## Sheet: Table S4
Table S4. Related to Methods 2.11 and 2.12 - Antibodies used for flow cytometry and immunocytochemistry
Company	Antibody Target	cat number	Antibody type	Flurophore	Dilution
BD Biosciences	SSEA4	560128	Primary	PE	20ul/test
BD Biosciences	TRA-1-60	560380	Primary	FITC	20ul/test
BD Biosciences	CXCR4	555976	Primary	APC	20ul/test
BD Biosciences	CD117	561682	Primary	PE	2.5ul/test
DHSB	NKX6-1	F55A10	Primary	unconjugated	1:1500
DHSB	C-peptide/Insulin	GN-ID4	Primary	unconjugated	1:100
R and D systems	PDX1	AF-2419	Primary	unconjugated	1:400
Cell Signalling Technologies	PDX1	5679	Primary	unconjugated	1:400
Cell Signalling Technologies	OCT4	2840S	Primary	unconjugated	1:400
R and D systems	SOX17	MAB1924	Primary	unconjugated	10ug/ml
R and D systems	Glucagon	MAB1249	Primary	unconjugated	1:400
Jackson Laboratories		705-546-147	Secondary	AF-488	1:400
Thermo Fisher		A-21121	Secondary	AF-488	1:2000
Thermo Fisher		A-11034	Secondary	AF-488	1:500
Thermo Fisher		A-21155	Secondary	AF-594	1:500
Thermo Fisher		A-11037	Secondary	AF-594	1:500
Thermo Fisher		A-21208	Secondary	AF-488	1:500
Thermo Fisher		A-21209	Secondary	AF-594	1:1000
Thermo Fisher		A-31571	Secondary	AF-647	1:600
BD Biosciences		555583	Isotype Control	FITC
BD Biosciences		559926	Isotype Control	PE
Jackson Laboratories		015-000-003	Isotype Control	unconjugated
R and D systems		MAB003	Isotype Control	unconjugated
R and D systems		AB-108-C	Isotype Control	unconjugated
Thermo Fisher		9688-02-01	Isotype Control	unconjugated

## Sheet: Table S5
Table S5. Related to Figure 1B - Deseq2 Normalized counts of genes at the KCNQ1 locus during different days of differentiation
Gene Name	iPSCs	Day 3	Day 10	Day 14	Day 16	Day 20	Day 26	Day 35		Average Deseq2 normalized counts of genes in 1.1 Mb region at the KCNQ1 locus from RNA sequencing during different days of beta-like cell differentiation from 3 different American Indian iPSCs
H19	422.456	260.937	168058	75050.4	46519.3	22370.8	23335.1	37450.2
IGF2	1.71953	2.20906	191.303	61.467	222.46	166.964	257.841	679.876
IGF2-AS	2.3113	4.53107	729.728	214.3	332.155	221.936	319.699	277.76
INS	121.464	98.3274	128.231	316.919	6325.55	36259.9	41169.8	50871.2
TH	0	0	0	24.512	75.8059	86.0823	34.6663	24.3495
ASCL2	17.9699	4.11471	6.72227	259.825	1318.07	2155.42	1507.14	1524.86
C11orf21	0	2.52934	0.911282	20.9532	27.4463	33.7706	38.8511	39.553
TSPAN32	0	0	0	19.0767	26.7436	20.5453	44.3034	55.617
CD81-AS1	6.88743	0.264168	3.2189	0.399491	1.44076	3.09707	8.51571	4.30418
CD81	4125.76	4039.99	2151.5	2895.87	4071.44	5463.82	6384.72	5024.36
TSSC4	454.619	619.735	497.747	477.776	579.003	685.446	669.975	548.401
TRPM5	0.33461	0.826244	15.1483	53.708	78.9667	141.896	173.871	173.969
KCNQ1	21.9449	9.74108	13.3984	11.7539	8.62706	11.6423	27.7366	46.2532
KCNQ1OT1	1253.97	1115.25	5303.01	4075.53	3808.92	3229.44	2590.82	4623.55
CDKN1C	473.333	1137.01	1521.58	1604.92	6943.04	6187.69	4417.69	4531.9
SLC22A18	76.9606	232.097	41.8976	24.1968	17.4023	32.768	41.1599	89.5424
PHLDA2	161.025	39.3476	1.30392	3.31688	6.73381	8.30427	4.52308	27.6666
NAP1L4	7802.77	7728	5672.42	5292.78	4466.72	4283.01	4352.93	3682.34
SNORA54	65.2492	148.68	166.845	150.147	307.044	300.775	299.894	579.507
CARS	1862.23	1237.47	566.306	626.252	847.22	884.249	829.843	961.052
OSBPL5	152.865	39.6916	64.2188	50.4755	46.4509	41.741	48.4883	70.551

## Sheet: Table S6
Table S6. Related to Figure 5F - Expression of genes at the KCNQ1 locus in the deletion cell line relative to the parental cell line during different days of differentiation
		Parental		Deletion
Gene	Stage/day	Mean	SD	Mean	SD	Fold Change	P-value		Expression level of genes in the 1.1 Mb region around KCNQ1 locus in the deletion cell line relative to expression in the parental cell line during different stages of differentiation. Day 10 - pancreatic progenitors, day 13 and 16 - endocrine progenitors, day 18 - immature islet-like cells, day 27- mature islet-like cells. Results are from four independent differentiations and were compared usin…
CARS	iPSC	1.05025	0.084065	1.14225	0.199837	1.0876	0.428597
CD81	iPSC	0.9825	0.203579	0.942	0.271115	0.958779	0.819126
CD81-AS1	iPSC	3.28325	4.40302	2.59	2.51913	0.788853	0.819034
CDKN1C	iPSC	0.96525	0.370821	1.33375	0.35852	1.38177	0.202971
H19	iPSC	1.16125	0.192772	0.99	0.13095	0.85253	0.192041
IGF2	iPSC	2.1375	1.12755	2.76625	1.34874	1.29415	0.50129
KCNQ1	iPSC	1.2635	0.571462	1.41025	0.384222	1.11615	0.684817
KCNQ1OT1	iPSC	2.54875	2.85054	1.179	0.756818	0.46258	0.388799
NAP1L4	iPSC	1.119	0.0825712	1.13875	0.127975	1.01765	0.804031
OSBPL5	iPSC	1.73425	1.11977	1.458	0.665883	0.840709	0.686287
PHLDA2	iPSC	1.06925	0.404955	1.21075	0.611707	1.13234	0.712976
SLC22A18	iPSC	1.74825	0.837248	1.7965	0.616159	1.0276	0.929061
SNOAR54	iPSC	1.0745	0.293345	1.00925	0.374977	0.939274	0.793193
TSSC4	iPSC	1.159	0.210496	1.1025	0.335279	0.951251	0.784905
CARS	day 10	1.2075	0.147197	1.3325	0.0656277	1.10352	0.171833
CD81	day 10	0.85675	0.164253	0.85375	0.163626	0.996498	0.980193
CD81-AS1	day 10	2.63175	1.25699	1.7055	0.67644	0.648048	0.242021
CD81-AS1	day 10	0.981667	0.189167	1.28767	0.477192	1.31171	0.360169
CDKN1C	day 10	1.108	0.163493	1.40975	0.16833	1.27234	0.042232
H19	day 10	0.911	0.0614871	1.12825	0.12042	1.23847	0.018285
IGF2	day 10	1.08475	0.18536	1.399	0.109386	1.2897	0.026626
IGF2-AS	day 10	0.997	0.0376386	1.2015	0.0544089	1.20512	0.000824
KCNQ1	day 10	1.20675	0.24474	1.6565	0.337736	1.3727	0.074424
KCNQ1OT1	day 10	1.63875	0.59701	1.42175	0.487894	0.867582	0.593899
NAP1L4	day 10	0.9445	0.0639818	0.99075	0.0493314	1.04897	0.295848
OSBPL5	day 10	1.2515	0.291096	1.235	0.44346	0.986816	0.952417
PHLDA2	day 10	1.72175	0.520827	1.35075	0.296274	0.784522	0.261848
SLC22A18	day 10	1.2105	0.341889	1.72275	0.395856	1.42317	0.097875
SNOAR54	day 10	0.822	0.157656	1.064	0.428235	1.2944	0.329676
TH	day 10	1.06125	0.247992	0.369	0.411612	0.347703	0.028018
TRPM5	day 10	1.31825	0.692412	2.5265	1.18748	1.91656	0.129259
TSPAN32	day 10	0.82925	0.224261	0.2075	0.119199	0.250226	0.002721
TSSC4	day 10	1.10325	0.101598	1.18325	0.196425	1.07251	0.496594
ASCL2	day 13	1.26525	0.212583	2.00275	0.743997	1.58289	0.105254
C11ORF21	day 13	1.608	0.74791	1.38675	0.350973	0.862407	0.611493
CARS	day 13	0.98775	0.0444625	1.12625	0.128121	1.14022	0.087139
CD81	day 13	0.9485	0.159149	0.90825	0.143869	0.957565	0.7204
CD81-AS1	day 13	2.0565	0.875915	2.35975	0.535196	1.14746	0.576183
CDKN1C	day 13	1.28275	0.274883	2.80575	0.248819	2.18729	0.000176
H19	day 13	1.0125	0.214136	0.48175	0.119909	0.475802	0.004955
IGF2	day 13	2.0505	0.723583	1.7665	0.226066	0.861497	0.482028
IGF2-AS	day 13	0.98875	0.0812952	0.9475	0.135259	0.958281	0.619861
KCNQ1	day 13	1.181	0.159923	1.012	0.197349	0.856901	0.23164
KCNQ1OT1	day 13	1.58125	0.388971	0.91425	0.169909	0.578182	0.019996
NAP1L4	day 13	1.084	0.0794858	1.08575	0.0449843	1.00161	0.970674
OSBPL5	day 13	1.79675	0.539477	1.1315	0.330731	0.629748	0.080188
PHLDA2	day 13	1.3935	0.310707	1.406	0.286837	1.00897	0.954776
SLC22A18	day 13	1.2925	0.218538	1.20275	0.12395	0.930561	0.501785
SNOAR54	day 13	0.9695	0.150425	0.9395	0.219655	0.969056	0.829169
TH	day 13	1.01525	0.0422404	0.9415	0.115339	0.927358	0.275063
TRPM5	day 13	0.79525	0.202891	0.81775	0.556245	1.02829	0.941889
TSPAN32	day 13	1.02375	0.0744329	0.913	0.312771	0.891819	0.5166
TSSC4	day 13	1.2995	0.223106	1.40175	0.0754956	1.07868	0.41863
ASCL2	day 16	0.998	0.14701	1.74367	1.14861	1.74716	0.327191
C11ORF21	day 16	1.27833	0.32333	1.14333	0.62761	0.894394	0.757118
CARS	day 16	1.04933	0.0436616	0.962	0.136173	0.916773	0.3498
CD81	day 16	0.894	0.119176	0.946333	0.235086	1.05854	0.748231
CD81-AS1	day 16	1.78033	0.727174	2.408	0.199767	1.35256	0.222859
CDKN1C	day 16	1.00025	0.148442	1.543	0.262494	1.54261	0.011372
H19	day 16	1.0395	0.124965	0.4275	0.104437	0.411255	0.000287
IGF2	day 16	1.10167	0.195454	1.44967	0.181693	1.31589	0.086807
IGF2-AS	day 16	0.923667	0.127052	0.787333	0.0212211	0.8524	0.140708
KCNQ1	day 16	1.32725	0.244343	1.09875	0.155611	0.82784	0.165741
KCNQ1OT1	day 16	0.849	0.217263	0.734	0.231065	0.864547	0.564064
NAP1L4	day 16	1.089	0.0840417	1.05167	0.099631	0.965718	0.645846
OSBPL5	day 16	0.997333	0.0560476	0.700333	0.12741	0.702206	0.020914
PHLDA2	day 16	1.03633	0.11201	0.824	0.141503	0.795111	0.111214
SLC22A18	day 16	1.09933	0.103196	1.01767	0.0457639	0.925713	0.278448
SNOAR54	day 16	0.822667	0.198649	0.84	0.0965609	1.02107	0.898447
TH	day 16	1.17825	0.687288	1.0745	0.304136	0.911946	0.791744
TRPM5	day 16	2.00525	2.1222	2.2005	2.28785	1.09737	0.904503
TSPAN32	day 16	1.00133	0.0680098	0.849667	0.281791	0.848535	0.416076
TSSC4	day 16	0.942	0.114595	1.11133	0.0869272	1.17976	0.111056
ASCL2	day 18	0.830333	0.18628	1.43567	0.514449	1.72902	0.127817
C11ORF21	day 18	0.902333	0.177894	0.515667	0.129361	0.571481	0.038221
CARS	day 18	0.915333	0.0784878	0.901	0.174846	0.984341	0.903186
CD81	day 18	0.891	0.138611	0.954	0.168369	1.07071	0.643103
CDKN1C	day 18	0.97775	0.128079	1.1295	0.230311	1.1552	0.293269
H19	day 18	0.9815	0.206986	0.505	0.0468402	0.514519	0.004145
IGF2	day 18	1.146	0.376845	1.31833	0.327699	1.15038	0.582233
IGF2-AS	day 18	0.948333	0.0467369	0.822	0.0465081	0.866784	0.029414
KCNQ1	day 18	0.98425	0.234391	0.986	0.207697	1.00178	0.991445
KCNQ1OT1	day 18	0.740667	0.263599	0.444667	0.192729	0.60036	0.19149
NAP1L4	day 18	1.003	0.007	0.994	0.0412432	0.991027	0.728324
OSBPL5	day 18	0.949667	0.227711	0.872667	0.133493	0.918919	0.639941
PHLDA2	day 18	0.986	0.0295973	0.907333	0.0672111	0.920216	0.137139
SLC22A18	day 18	0.882	0.265458	0.93825	0.310916	1.06378	0.811902
SNOAR54	day 18	0.907667	0.0818556	0.96375	0.194584	1.06179	0.664316
TH	day 18	1.4565	1.27796	1.35325	0.612233	0.929111	0.88891
TRPM5	day 18	2.842	3.98172	1.60875	1.9213	0.566063	0.597097
TSPAN32	day 18	0.785	0.240676	0.632333	0.417423	0.80552	0.612345
TSSC4	day 18	0.69025	0.473096	1.06067	0.0789261	1.53664	0.246731
ASCL2	day 27	0.53975	0.385543	0.71175	0.437427	1.31867	0.57674
CARS	day 27	0.6225	0.292554	0.63725	0.238485	1.02369	0.940244
CD81	day 27	0.86425	0.236111	0.9185	0.251662	1.06277	0.76385
CD81-AS1	day 27	1.79575	0.67844	2.3195	0.734057	1.29166	0.335024
CDKN1C	day 27	0.8985	0.266105	1.1495	0.452037	1.27935	0.375514
H19	day 27	0.3075	0.461887	0.1005	0.181742	0.326829	0.436179
IGF2	day 27	0.67275	0.333544	0.202	0.125748	0.30026	0.038476
IGF2-AS	day 27	0.52	0.341919	0.40175	0.354083	0.772596	0.647907
KCNQ1	day 27	0.58575	0.416407	0.39125	0.309034	0.667947	0.481526
KCNQ1OT1	day 27	2.26075	1.0945	1.29025	0.438086	0.570718	0.150778
NAP1L4	day 27	0.8075	0.153446	0.917	0.199152	1.1356	0.417193
OSBPL5	day 27	1.2895	0.67436	0.30325	0.253725	0.235169	0.033842
PHLDA2	day 27	1.0465	0.36748	0.8975	0.273288	0.857621	0.539337
SLC22A18	day 27	1.07675	0.603075	0.8345	0.538203	0.775017	0.570831
SNOAR54	day 27	0.9105	0.335393	1.08625	0.333021	1.19303	0.485156
TH	day 27	1.13	0.48629	1.45025	0.661375	1.28341	0.464912
TSPAN32	day 27	0.5355	0.323977	0.31025	0.280933	0.579365	0.33392
TSSC4	day 27	1.0115	0.42263	1.1015	0.393331	1.08898	0.765763

## Sheet: Table S7
Table S7. Abbreviations
BDM	Basal Differentiation Medium
BMI	Body Mass Index
BSA	Bovine Serum Albumin
CNV	Copy Number Variation
EGF	Epidermal Growth Factor
FGF7	Fibroblast Growth Factor 7
GDF-8	Growth Differentiation Factor 8
GSiXX	Gamma Secratase Inhibitor xx
GWAS	Genome-Wide Association Study
HDR	Homology Directed Repair
hiPSC	Human induced Pluripotent Stem Cells
ICR	Imprinting Control Region
ITS-X	Insulin-Selenium-Transferrin-Ethanolamine
LD	Linkage Disequillibrium
PAM	Protospacer Adjacent Motif
PCR	Polymerase Chain Reaction
RA	Retinoic Acid
RNP complex	Ribonucleoprotein complex
sgRNA	Guide RNA
SNP	Single Nucleotide Polymorphism
T2D	Type 2 Diabetes
T3	3,3′,5-Triiodo-L-thyronine
